# Supplementary material for: From Gamma Coherence to Theta-Phase Synchronization: Task-Dependent Interhemispheric Integration in Boundary-Free Multiple-Object Tracking
Source: Brain Sci. 2025 Jul 4;15(7):722. doi: 10.3390/brainsci15070722 (PMC12293150; doi:10.3390/brainsci15070722)
Supplement: Supplementary file 1 [file brainsci-15-00722-s001.zip]

Archive with 2 entries (2 files):
- brainsci-3732277-supplementary.pdf
- Video S1.mp4
